# Supplementary material for: DNAGear- a free software for spa type identification in Staphylococcus aureus
Source: BMC Res Notes. 2012 Nov 19;5:642. doi: 10.1186/1756-0500-5-642 (PMC3605283; doi:10.1186/1756-0500-5-642)
Supplement: Additional file 1 — A sample sequence file. A sample sequence file in plain text (.txt) for testing the application. The entries in the file have the same sequence formating described earlier. [file 1756-0500-5-642-S1.txt]

>S225Consensus
AAGACGATCCTTCGGTGAGCAAAGAAATTTTAGCAGAAGCTAAAAAGTTAAACGATGCTC
AAGCACCAAAAGAGGAAGACAACAACAAGCCTGGTAAAGAAGACGGCAACAAACCTGGTA
AAGAAGACAACAAAAAACCTGGCAAAGAAGATGGCAACAAACCTGGTAAAGAAGACAACA
AAAAACCTGGCAAAGAAGATGGCAACAAACCTGGTAAAGAAGACAACAAAAAACCTGGTA
AAGAAGATGGCAACAAACCTGGTAAAGAAGACGGCAACGGAATACATGTCGTTAAACCTG
GTGATACAGTAAATGACATTGCAAAAGC
>S1Consensus
TAAGACGATCCTTCGGTGAGCAAAGAAATTTTAGCAGAAGCTAAAAAGCTAAACGATGCT
CAAGCACCAAAAGAGGAAGACAACAACAAACCTGGCAAAGAAGACAACAAGCCTGGTAAA
GAAGACAACAACAAACCTGGTAAAGAAGACAACAACAAGCCTGGTAAAGAAGACGGCAAC
AAGCCTGGTAAAGAAGACGGCAACAAGCCTGGTAAAGAAGACGGCAACAAACCTGGCAAA
GAAGATGGCAACAAGCCTAGTAAAGAAGACGGCAACAAGCCTGGTAAAGAAGACGGCAAC
GGAGTACATGTCGTTAAACCTGGTGATACAGTAAATGACATTGCAAAAGCA
