# Supplementary material for: DNAGear- a free software for spa type identification in Staphylococcus aureus
Source: BMC Res Notes. 2012 Nov 19;5:642. doi: 10.1186/1756-0500-5-642 (PMC3605283; doi:10.1186/1756-0500-5-642)
Supplement: Additional file 2 — A sample result file. A sample result file in plain text (.txt) obtained from processing the sample sequence file (Additional file 1). [file 1756-0500-5-642-S2.txt]

Seq:>S225Consensus
AAGACGATCCTTCGGTGAGCAAAGAAATTTTAGCAGAAGCTAAAAAGTTAAACGATGCTCAAGCACCAAAAGAGGAAGACAACAACAAGCCTGGTAAAGAAGACGGCAACAAACCTGGTAAAGAAGACAACAAAAAACCTGGCAAAGAAGATGGCAACAAACCTGGTAAAGAAGACAACAAAAAACCTGGCAAAGAAGATGGCAACAAACCTGGTAAAGAAGACAACAAAAAACCTGGTAAAGAAGATGGCAACAAACCTGGTAAAGAAGACGGCAACGGAATACATGTCGTTAAACCTGGTGATACAGTAAATGACATTGCAAAAGC
AAGACGATCCTTCGGTGAGCAAAGAAATTTTAGCAGAAGCTAAAAAGTTAAACGATGCTCAAGCACCAAAA-08-16-02-25-02-25-34-25AAAGAAGACGGCAACGGAATACATGTCGTTAAACCTGGTGATACAGTAAATGACATTGCAAAAGC
Type:
[t571]


Seq:>S1Consensus
TAAGACGATCCTTCGGTGAGCAAAGAAATTTTAGCAGAAGCTAAAAAGCTAAACGATGCTCAAGCACCAAAAGAGGAAGACAACAACAAACCTGGCAAAGAAGACAACAAGCCTGGTAAAGAAGACAACAACAAACCTGGTAAAGAAGACAACAACAAGCCTGGTAAAGAAGACGGCAACAAGCCTGGTAAAGAAGACGGCAACAAGCCTGGTAAAGAAGACGGCAACAAACCTGGCAAAGAAGATGGCAACAAGCCTAGTAAAGAAGACGGCAACAAGCCTGGTAAAGAAGACGGCAACGGAGTACATGTCGTTAAACCTGGTGATACAGTAAATGACATTGCAAAAGCA
TAAGACGATCCTTCGGTGAGCAAAGAAATTTTAGCAGAAGCTAAAAAGCTAAACGATGCTCAAGCACCAAAA-14-44-13-12-17-17-23-18-17AAAGAAGACGGCAACGGAGTACATGTCGTTAAACCTGGTGATACAGTAAATGACATTGCAAAAGCA
Type:
[t159]
